# Supplementary material for: Murine Genetic Background Overcomes Gut Microbiota Changes to Explain Metabolic Response to High-Fat Diet
Source: Nutrients. 2020 Jan 21;12(2):287. doi: 10.3390/nu12020287 (PMC7071469; doi:10.3390/nu12020287)
Supplement: Supplementary file 1 [file nutrients-12-00287-s001.zip]

Archive with 7 entries (6 files):
- Additional files/
- Additional files/Family_difference_between_strains.pdf
- Additional files/Family_Difference_Exchange.pdf
- Additional files/Food_consumption.pdf
- Additional files/Genus_Difference.pdf
- Additional files/Metabolic_Parameters.pdf
- Additional files/Phylum_Difference.pdf
